# Supplementary material for: Triple-Negative Breast Cancer Histological Subtypes with a Favourable Prognosis
Source: Cancers (Basel). 2021 Nov 14;13(22):5694. doi: 10.3390/cancers13225694 (PMC8616217; doi:10.3390/cancers13225694)
Supplement: Supplementary file 1 [file cancers-13-05694-s001.zip]

Archive with 1 entries (1 files):
- cancers-1445792-supplementary.pdf
